# Supplementary material for: Identification of a Maturation Plasma Cell Index through a Highly Sensitive Droplet Digital PCR Assay Gene Expression Signature Validation in Newly Diagnosed Multiple Myeloma Patients
Source: Int J Mol Sci. 2022 Oct 18;23(20):12450. doi: 10.3390/ijms232012450 (PMC9604171; doi:10.3390/ijms232012450)
Supplement: Supplementary file 1 [file ijms-23-12450-s001.zip]

Archive with 1 entries (1 files):
- ijms-1919686-supplementary.pdf
